# Supplementary material for: Development of a Global Metabo-Lipid-Prote-omics Workflow to Compare Healthy Proximal and Distal Colonic Epithelium in Mice
Source: J Proteome Res. 2024 Jul 25;23(8):3124–40. doi: 10.1021/acs.jproteome.3c00771 (PMC11301693; doi:10.1021/acs.jproteome.3c00771)
Supplement: Supplementary file 1 — pr3c00771_si_001.xlsx [file pr3c00771_si_001.xlsx]

## Sheet: Table of Content
Development of a global metabo-lipid-prote-omics workflow to compare healthy proximal and distal colonic epithelium in mice
Maryam Hemmati 1, Susanne I. Wudy 1, Franziska Hackbarth 1, Verena K. Mittermeier-Kleßinger 2, Olivia I. Coleman 4, Dirk Haller 4,5, Christina Ludwig 1, Corinna Dawid 1,2,3,5, Karin Kleigrewe 1*
1 Bavarian Center for Biomolecular Mass Spectrometry, TUM School of Life Sciences, Technical University of Munich, 85354 Freising, Germany
2 Chair of Food Chemistry and Molecular Sensory Science, TUM School of Life Sciences, Technical University of Munich, 85354 Freising, Gernany
3 Professorship for Functional Phytometabolomics, TUM School of Life Sciences, Technical University of Munich, 85354 Freising, Germany
4 Chair of Nutrition and Immunology, TUM School of Life Sciences, Technical University of Munich, 85354 Freising, Germany
5 ZIEL Institute for Food and Health, Technical University of Munich, 85354 Freising, Germany
(*karin.kleigrewe@tum.de)
Table of Content
Abbreviation
Table S1.	Standards and stable isotopically labelled-internal standards with more information about their abbriviations and suppliers
Table S2.	Sample features
Table S3.	MRM conditions for measuring amino acids and acyl carnitines (DP: declustering potential; EP: entrance potential; CE: collision energy; CXP: collision cell exit potential)
Table S4.	MRM conditions for measuring nucleotides (DP: declustering potential; EP: entrance potential; CE: collision energy; CXP: collision cell exit potential)
Table S5.	MRM conditions for measuring short chain fatty acids and organic acids (DP: declustering potential; EP: entrance potential; CE: collision energy; CXP: collision cell exit potential)
Table S6.	MRM conditions for measuring free fatty acids (DP: declustering potential; EP: entrance potential; CE: collision energy; CXP: collision cell exit potential)
Table S7.	MRM conditions for measuring Mouse SPLASH® LIPIDOMIX® Mass Spec Standard (DP: declustering potential; EP: entrance potential; CE: collision energy; CXP: collision cell exit potential)
Table S8.	Recovery efficiency (RE%), matrix effect (ME%), and process efficiency (PE%) for SIL-ISs of metabolites and lipids
Table S9.	External calibration curves and validation parameters
Table S10.	Precision and accuracy of the QC samples
Table S11.	Targeted metabolomics and FFAs data normalized as nmol/g tissue (DC and PC refer to distal colon and proximal colon, respectively)
Table S12.	Alignment file normalized based on TIC, obtained by MS-Dial, for HILIC based untargeted colon tissue metabolomics method in both negative and positive modes
Table S13.	Significantly-changed metabolites in DC and PC tissues. (DC: distal colon, PC: proximal colon).
Table S14.	Alignment file normalized with SPLASH® LIPIDOMIX® Standard, obtained by MS-Dial, for HILIC based untargeted lipidomics method in both negative and positive modes
Table S15.	Alignment file normalized with SPLASH® LIPIDOMIX® Standard, obtained by MS-Dial, for RP based untargeted lipidomics method in both negative and positive modes
Table S16.	Volcano plot data of the HILIC and RP lipidomics data.
Table S17.	MaxQuant output file
Table S18.	Imputed log10 protein expression values, log fdr p values and mean difference for PC and DC tissues.
Table S19.	Significantly-changed proteins and genes in DC (row 2) and PC (row 178) (DC and PC refer to distal colon and proximal colon, respectively).
Table S20.	Significant protein pathways in DC and PC tissues (DC (row 2) and PC (row 229) refer to distal colon and proximal colon, respectively).
Table S21.	Joint pathways analysis results.
Table S22.	Lipid class and FFA pathways (active and suppressed) for PC versus DC tissues as well as predicted genes, based on untargeted data
Table S23.	Lipid class and FFA reactions (active and suppressed) for PC versus DC tissues as well as predicted genes, based on untargeted data

## Sheet: Abbreviation
List of Abbreviations
AA	Amino acids	MeOH	Methanol
AAHFA	Acyl alpha-hydroxy fatty acid	MG	Monoacylglycerol
AC	Acylcarnitines	MS	Mass spectrometry
ACN	Acetonitrile	MRM	Multiple reaction monitoring
AcOH	Acetic acid	MTBE	methyl tert-butyl ether
Ans	Anserine	NaGly	N-arachidonoyl glycine
BA	Bile acid	NAG	N-acetyl-L-glutamate
BioPAN	Bioinformatics Methodology For Pathway Analysis	3-NPH	3-nitrophenylhydrazine hydrochloride
BSA	Bovine serum albumin	NUC	Nucleotides
BCA	Bicinchoninic Acid	AdoMet	S-Adenosyl-L-methionine
CL	Cardiolipin	OA	Organic acid
CA	Cholic acid	ORA	Over-representation analysis
CAA	2-Chloroacetamide	PA	Phosphatidic acid
Car	Carnitine	PC	Phosphatidylcholine
Cer	Ceramides	PC-O	Ether-linked phosphatidylcholine
Cho	Choline	PE	Phosphatidylethanolamine
Creat	Craetinine	PE-O	Ether-linked phosphatidylethanolamine
CRC	Colorectal cancer	PG	Phosphatidylglycerol
CV	Coefficient of variation	PG-O	Ether-linked phosphatidylglycerol
DCM	Dichloromethane	PI	phosphatidylinositol
DCA	Deoxycholic acid	PS	Phosphatidylserine
DG	Diacylglycerol	PCA	Principal component analysis
GlcN-6-P	D-Glucosamine 6-phosphate	PLS-DA	Partial least square discriminant analysis
DDA	Data-dependent acquisition	PSMs	Peptide-to-spectrum matches
DTT	Dithiothreitol	PBS	Phosphate-buffered saline
DC tissue	Distal colon tissue	PC tissue	Proximal colon tissue
EDC	N-(3-(dimethylamino)-propyl)-N’-ethylcarbodiimide hydrochloride	PL	phospholipid
EDTA	Ethylenediaminetetraacetic acid	QC	Quality control
Ex	Extraction	QEA	Quantitative enrichment analysis
FA	Formic acid	QTOF	Quadrupole-Time-of-Flight
FA (2)	Fatty acyl	Re-Ex	Re-extraction
FAHFA	Fatty acid esters of hydroxy fatty acid	RP-LC	Reverse-phase liquid chromatography
FFA	Free fatty acids	SCFA	Short chain fatty acids
FC	Fold change	SIL-IS	Stable isotopically labelled-internal standard
FDR	False discovery rate	ST	Sterol
GDP-glucose	Guanosine diphosphate-glucose	SD	Standard deviation
GDP-mannose	Guanosine diphosphate mannose	Spd	Spermidine
GDP-L-fucose	Guanosine diphosphate fucose	Spm	Spermine
HCD	Higher energy collision dissociation	TIC	Total ion current normalization
HILIC	Hydrophilic interaction chromatography	TCA cycle	Tricarboxylic acid cycle
HR-MS	High resolution- mass spectrometry	TG	Triacylglycerol
iBAQ	Intensity based absolute quantification	UDP-GlcNAc	Uridine diphosphate N-acetylglucosamine
IBD	Inflammatory bowel diseases	UDP-GalNAc	Uridine diphosphate-N-acetyl-D-galactosamine
IPA	Isopropanol	UDP-D-xylose	Uridine diphosphate-D-xylose
LDA	Lipid data analyzer
LFQ	Label-free quantitation
Lyso-PL	Lysophospholipid
LOQ	Limit of quantification
LPC	Lysophosphatidylcholine
LPC-O	Ether-linked Lysophosphatidylcholine
LPE	Lysophosphatidylethanolamine
LPE-O	Ether-linked Lysophosphatidylethanolamine
LPG	Lysophosphatidylglycerol
LPG-O	Ether-linked Lysophosphatidylglycerol
LC-PUFA	Long-chain polyunsaturated fatty acid
LC-FA	Long-chain fatty acids
M6P	D-Mannose 6-phosphate

## Sheet: Supp. Data, Table S1
Table S1.Standards and stable isotopically labelled-internal standards with more information about their abbriviations and suppliers
Standard	Abbreviation	Vendor
Amino acids		Merck
N-Acetylglycine	NAG	Merck
L-Alanine	Ala	Merck
beta-Alanine	beta-Ala	Merck
DL-2-Aminobutyric acid	2-ABA	Merck
gamma-Aminobutyric acid	gamma-ABA	Merck
L-Arginine monohydrochloride	Arg	Merck
L-Asparagine	Asn	Merck
L-Aspartic Acid	Asp	Merck
Betaine	Bet	Merck
gamma-Butyrobetaine Hydrochloride	gamma-BB	Merck
L-Citrulline	Cit	Merck
L-Cysteine hydrochloride	Cys	Merck
Creatine	Cre	Merck
L-Glutamic Acid	Glu	Merck
L-Glutamine	Gln	Merck
Glycine	Gly	Merck
L-Histidine monohydrochloride monohydrate	His	Merck
L-Homoserine	Hse	Merck
L-Isoleucine	Ile	Merck
Kynurenic acid	Kyna	Merck
L-Kynurenine	Kyn	Merck
L-Leucine	Leu	Merck
Lysine monohydrochloride	Lys	Merck
L-Methionine	Met	Merck
3-Methyl-L-histidine	3-MHis	Merck
L-Phenylalanine	Phe	Merck
L-Proline	Pro	Merck
Sarcosine	Sar	Merck
L-Serine	Ser	Merck
Taurine	Tau	Merck
L-Threonine	Thr	Merck
L-Tryptophan	Trp	Merck
L-Tyrosine	Tyr	Merck
L-Valine	Val	Merck
L-Ornithine monohydrochloride	Orn	Merck
N,N-Dimethylglycine hydrochloride	DMG	Cayman
Isovaleroylglycine	IVG	Cayman
Amino acids
Stable isotopically labelled internal standards of amino acids
L-Alanine-13C3	Ala-13C3	Merck
beta-Alanine-13C3	beta-Ala-13C3	Merck
L-Arginine-13C6 hydrochloride	Arg-13C6	Merck
L-Asparagine-15N2	Asn-15N2	Merck
L-Aspartic acid-13C4, 15N	Asp-13C4, 15N	Merck
L-Glutamic acid-13C5, 15N	Glu-13C5, 15N	Merck
L-Glutamine-13C5	Gln-13C5	Merck
L-Glycine-13C2	Gly-13C2	Merck
L-Histidine-13C6 hydrochloride monohydrate	His-13C6	Merck
L-Leucine-13C6	Leu-13C6	Merck
L-Lysine-15N2-hydrochloride	Lys-15N2	Merck
L-Methionine-13C515N	Met-13C515N	Merck
L-Phenyl-d5-alanine	Phe-d5	Merck
L-Proline-13C5, 15N	Pro-13C5, 15N	Merck
L-Serine-13C3, 15N	Ser-13C3, 15N	Merck
L-Threonine-13C4, 15N	Thr-13C4, 15N	Merck
L-Tryptophan-(indole-d5)	Trp-d5	Merck
L-Valine-13C5	Val-13C5	Merck
L-Tyrosine-(phenyl-d4)	Tyr- d4	Merck
L-Isoleucine-13C6,15N	IIe-13C6,15N	Merck
L-Ornithine-d6 hydrochloride	Orn-d6	Merck
N,N-Dimethyl-d6-glycine hydrochloride	NMG-d6	Merck
Betain-d3-hydrochloride	Bet- d3	Toronto Research Chemicals
gamma-Butyrobetaine-d9	gamma-BB- d9	Toronto Research Chemicals
L-Citlulline-d4	Cit-d4	Toronto Research Chemicals
Creatine-(Methyl-d3)	Cre-d3	Toronto Research Chemicals
Taurine-d4	Tau-d4	Toronto Research Chemicals
Acyl carnitines
L-Carnitine hydrochloride	C0	Merck
O-Acetyl-L-carnitine hydrochloride	C2	Merck
Malonyl-L-carnitine lithium salt	C3DC	Merck
Butyryl-L-carnitine	C4	Merck
O-Succinyl-L-carnitine lithium salt	C4DC	Merck
Tigloyl-L-carnitine	C5:1	Merck
3-Hydroxyisovaleryl-L-carnitine	iC5OH	Merck
Glutaryl-L-carnitine lithium salt	C5DC	Merck
Hexanoyl-L-carnitine	C6	Merck
Octanoyl-L-carnitine	C8	Merck
Decanoyl-L-carnitine	C10	Merck
Lauroyl-L-carnitine	C12	Merck
Myristoyl-L-carnitine	C14	Merck
Palmitoyl-L-carnitine chloride	C16	Merck
Stearoyl-L-carnitine	C18	Merck
[(3R)-3-Hydroxyoctadecanoyl]-L-carnitine	C18OH	Merck
Oleoyl-L-carnitine	C18:1	Merck
cis,cis-9,12-Octadecadienoyl-L-carnitine	C18:2	Merck
Propionyl-L-carnitine Hydrochloride	C3	Cayman
Isovaleryl-L-carnitine (chloride)	iC5	Cayman
Arachidonoyl-L-carnitine (chloride)	C20:4	Cayman
3-Hydroxybutyrylcarnitine Chloride	C4-OH	Toronto Research Chemicals
Stable isotopically labelled internal standards of acylcarnitines
L-Carnitine-(methyl-d3) hydrochloride	C0-(methyl-d3)	Merck
Acetyl-d3-L-carnitine hydrochloride	C2-d3	Merck
propionyl-L-carnitine (N-methyl-d3)	C3-(N-methyl-d3)	Merck
butyryl-L-carnitine (N-methyl-d3)	C4-(N-methyl-d3)	Merck
hexanoyl-L-carnitine (N-methyl-d3) hydrochloride	C6-(N-methyl-d3)	Merck
octanoyl-L-carnitine-(N-methyl-d3)	C8-(N-methyl-d3)	Merck
Dodecanoyl-L-carnitine-d3 (N-methyl-d3) hydrochloride	C12-(N-methyl-d3)	Merck
Tetradecanoyl-L-carnitine-(N-methyl-d3) hydrochloride	C14-(N-methyl-d3)	Merck
octadecanoyl-L-carnitine (N-methyl-d3) hydrochloride	C18-(N-methyl-d3)	Merck
Nucleotides
Adenosine	Ado	Merck
Adenosine 5′-triphosphate disodium salt hydrate	ATP	Merck
Adenosine 5′-diphosphate	ADP	Merck
Adenosine 5′-monophosphate disodium salt	AMP	Merck
Adenine	Ade	Merck
Cytidine	Cyd	Merck
Cytidine 5′-triphosphate disodium salt	CTP	Merck
Cytidine 5′-diphosphate sodium salt hydrate	CDP	Merck
Cytidine 5′-monophosphate disodium salt	CMP	Merck
Cytosine	Cyt	Merck
Guanine	Gua	Merck
2′,3′-cGAMP sodium salt		Merck
3′,2′-cGAMP Disodium		Merck
Cyclic di-guanosine-5′-monophosphate sodium salt	c-di-GMP	Merck
Guanosine	Guo	Merck
Guanosine 5′-triphosphate sodium salt hydrate	GTP	Merck
guanine 5′-diphosphate sodium salt	GDP	Merck
Guanosine 5′-monophosphate disodium salt hydrate	GMP	Merck
Hypoxanthine	Hyp	Merck
Inosine	Ino	Merck
Inosine 5′-monophosphate disodium salt hydrate	IMP	Merck
Thymidine	Thd	Merck
Thymine	Thy	Merck
Uracil	Ura	Merck
Uridine	Urd	Merck
Uridine 5′-triphosphate trisodium salt hydrate	UTP	Merck
Uridine 5′-diphosphate disodium salt hydrate	UDP	Merck
Uridine 5′-diphosphoglucose disodium salt	UDP-glucose	Merck
Uridine 5′-diphosphoglucuronic acid trisodium salt	UDPGA	Merck
Uridine 5′-monophosphate disodium salt	UMP	Merck
Xanthine	Xan	Merck
Xanthosine	Xao	Merck
Stable isotopically labelled internal standards of nucleotides
Adenine Hydrochloride-15N5	Ade-15N5	Toronto Research Chemicals
Adenosine-13C5	Ado-13C5	Toronto Research Chemicals
Guanine-13C2,15N	Gua-13C2,15N	Toronto Research Chemicals
Guanosine-d2 Monohydrate	Guo-d2	Toronto Research Chemicals
Thymidine-d3	Thd-d3	Toronto Research Chemicals
Uracil-d4	Ura-d4	Toronto Research Chemicals
Uridine-d2	Urd-d2	Toronto Research Chemicals
Xanthine-13C15N2	Xan-13C15N2	Toronto Research Chemicals
Cytosine-d2	Cyt-d2	Cayman
Hypoxanthine-d4	Hyp-d4	Cayman
Thymine-d4	Thy-d4	Cayman
Adenosine-13C10,15N5 5′-monophosphate disodium salt	AMP-13C10,15N5	Merck
Adenosine-15N5 5′-diphosphate disodium salt	ADP-15N5	Merck
Adenosine-13C10 5′-triphosphate disodium salt	ATP-13C10	Merck
Guanosine-15N5 5′-monophosphate disodium salt	GMP-15N5	Merck
Guanosine-13C10 5′-triphosphate disodium salt	GTP-13C10	Merck
Short chain fatty acids
Formic acid	FA	Merck
Acetic acid	AA	Merck
Propionic acid	PA	Merck
Butyric acid	BTA	Merck
Isobutyric acid	IBTA	Merck
2-methylbutyric acid	2-MBTA	Merck
Isovaleric acid	IVA	Merck
Valeric acid	VA	Merck
Desaminotyrosine	DAT	Merck
Indole-3-Acetic Acid	IAA	Merck
Indol-3-propionic acid	IPA	Merck
3-Methyl-valeric acid	3-MVA	Merck
4-methyl Valeric acid	4-MVA	Merck
Hexanoic acid	HA	Merck
Indole-3-carboxaldehyde	ICA	Merck
Stable isotopically labelled internal standards of short chain fatty acids
Indole-3-carboxaldehyde 13C	ICA-13C	Toronto Research Chemicals
Indol-3-propionic acid-d2	IPA-d2	Toronto Research Chemicals
Propionic acid-d5	PA-d5	Cambridge Isotope Laboratory
Valeric acid-d9	VA-d9	Cambridge Isotope Laboratory
Hexanoic acid-d11	HA-d11	Cambridge Isotope Laboratory
Isobutyric acid-d7	IBTA-d7	Cambridge Isotope Laboratory
Indole-3-acetic acid-d5	IAA-d5	Cambridge Isotope Laboratory
Organic acids
Pyruvic acid	Pyr	Merck
L-(+)-Lactic acid	Lac	Merck
Fumaric acid	Fum	Merck
Succinic acid	Suc	Merck
DL(+)-Malic Acid	Mal	Merck
DL(-)-tartaric acid	Tar	Merck
alpha-Ketoglutaric acid	alpha-KG	Merck
Citric Acid	Cit	Merck
DL-Isocitric acid trisodium salt hydrate	ICit	Merck
Stable isotopically labelled internal standards of organic acids
Pyruvic Acid-13C2	Pyr-13C2	Toronto Research Chemicals
Fumaric Acid-13C4	Fum-13C4	Toronto Research Chemicals
DL-Malic Acid-d3	Mal-d3	Toronto Research Chemicals
alpha-Ketoglutaric Acid-13C1	alpha-KA-13C1	Toronto Research Chemicals
Citric Acid-d4	Cit-d4	Toronto Research Chemicals
Acetic acid (Sodium salt) 13C,d3	HAc-13C,d3	Merck
Butyric acid-13C2 (BTA-13C2)	BTA-13C2	Merck
Isovaleric acid-d9	IVA- d9	Merck
L-Lactic acid 13C3	Lac-13C3	Merck
Succinic acid-13C2	Suc-13C2	Merck
Free Fatty Acids
Caprylic acid	FFA 8:0	Merck
Capric acid	FFA 10:0	Merck
Lauric Acid	FFA 12:0	Merck
Tridecylic acid	FFA 13:0	Merck
Myristic acid	FFA 14:0	Merck
Pentadecylic acid	FFA 15:0	Merck
Palmitic acid	FFA 16:0	Merck
Margaric acid	FFA 17:0	Merck
Stearic acid	FFA 18:0	Merck
Oleic acid	FFA 18:1-cis-n9	Merck
Linoleic acid	FFA 18:2	Merck
Stearidonic acid	FFA 18:4-n3	Merck
gamma-Linolenic acid	FFA 18:3-n6	Merck
Nonadecylic acid	FFA 19:0	Merck
Arachidic acid	FFA 20:0	Merck
Gondoic acid	FFA 20:1-n9	Merck
Behenic acid	FFA 22:0	Merck
Erucic acid	FFA 22:1-n9	Merck
Docosapentaenoic acid	FFA 22:5-n3	Merck
Docosahexaenoic acid	FFA 22:6-n3	Merck
Tricosylic acid	FFA 23:0	Merck
Lignoceric acid FFA	FFA 24:0	Merck
Cerotic acid	FFA 26:0	Merck
alpha-Linolenic Acid	FFA 18:3-n3	Cayman
Palmitoleic Acid	FFA 16:1(9Z)	Cayman
Dihomo-gamma-Linolenic Acid	FFA 20:3-n6	Cayman
13Z,16Z-Docosadienoic Acid	FFA 22:2-n6	Cayman
Docosatrienoic Acid	FFA 22:3-n3	Cayman
Adrenic Acid	FFA 22:4 (n6)	Cayman
Stable isotopically labelled internal standards of free fatty acids
Lauric Acid-d2	FFA-12:0-d2	Cayman
Myritic acid-d2	FFA 14:0-d2	Cayman
Pentadecylic acid-d3	FFA 15:0-d3	Cayman
Margaric acid-d3	FFA 17:0-d3	Cayman
Oleic acid-13C5	FFA 18:1-n9-13C5	Cayman
Stearic acid-d4	FFA 18:0-d4	Cayman
Eicosapentaenoic acid-d5	FFA 20:5-d5	Cayman
Arachidonic acid-d8	FFA 20:4-d8	Cayman
Arachidic acid-d3	FFA 20:0-d3	Cayman
Docosahexaenoic acid-d5	FFA 22:6-d5	Cayman
Behenic acid -d43	FFA 22:0-d43	Cayman
Lignoceric acid-d47	FFA 24:0-d47	Cayman
Mouse SPLASH® LIPIDOMIX® Mass Spec Standard
1-pentadecanoyl-2-oleoyl(d7)-sn-glycero-3-phosphocholine	15:0-18:1-d7-PC	Avanti Polar Lipids
1-pentadecanoyl-2-oleoyl(d7)-sn-glycero-3-phosphoethanolamine	15:0-18:1-d7-PE	Avanti Polar Lipids
1-pentadecanoyl-2-oleoyl(d7)-sn-glycero-3-phospho-L-serine (sodium salt)	15:0-18:1-d7 PS	Avanti Polar Lipids
(1-pentadecanoyl-2-oleoyl(d7)-sn-glycero-3-[phospho-rac-(1′-glycerol)] (sodium salt)	15:0-18:1-d7-PG	Avanti Polar Lipids
1-pentadecanoyl-2-oleoyl(d7)-sn-glycero-3-phosphoinositol (ammonium salt)	15:0-18:1-d7-PI	Avanti Polar Lipids
1-pentadecanoyl-2-oleoyl(d7)-sn-glycero-3-phosphate (sodium salt)	15:0-18:1-d7-PA	Avanti Polar Lipids
1-oleoyl(d7)-2-hydroxy-sn-glycero-3-phosphocholine	18:1-d7-Lyso PC	Avanti Polar Lipids
1-oleoyl(d7)-2-hydroxy-sn-glycero-3-phosphoethanolamine	18:1-d7-Lyso PE	Avanti Polar Lipids
18:1 cholesteryl-d7 ester	18:1 Chol-d7 ester	Avanti Polar Lipids
1-pentadecanoyl-2-oleyol(d7)-sn-glycerol	15:0-18:1-d7-DG	Avanti Polar Lipids
1,3-dipentadecanoyl-2-oleyol(d7)-glycerol	15:0-18:1-d7-15:0-TG	Avanti Polar Lipids
N-oleoyl(d9)-D-erythro-sphingosylphosphorylcholine	18:1-d9 SM	Avanti Polar Lipids
1-(1Z-octadecenyl)-2-oleoyl(d9)-sn-glycero-3-phosphocholine	C18(plasm)-18:1-d9-PC	Avanti Polar Lipids
1-(1Z-octadecenyl)-2-oleoyl(d9)-sn-glycero-3-phosphoethanolamine	C18(plasm)-18:1-d9-PE	Avanti Polar Lipids

## Sheet: Supp. Data, Table S2
Table S2. Sample features
Mouse ID	Group	Proximal Colon (weight (mg))	Distal Colon (weight (mg))
DHA-G842	Control	PC1(21.7)	DC1(14.3)
		PC2 (25.6)	DC2 (10.1)
		PC3 (26.6)	DC3 (10.8)
DHA-G843	Control	PC1(22.7)	DC1(12.9)
		PC2 (21.3)	DC2 (14.3)
		PC3 (17.1)	DC3 (10.8)
DHA-G-908	Control	PC1(25.9)	DC1(17.6)
		PC2 (24.2)	DC2 (13.9)
		PC3 (18.6)	DC3 (10.1)
DHA-H120	Control	PC1(25.1)	DC1(18.0)
		PC2 (20.2)	DC2 (17.0)
		PC3 (15.3)	DC3 (14.4)

## Sheet: Supp. Data, Table S3
Table S3. MRM conditions for measuring amino acids and acyl carnitines (DP: declustering potential; EP: entrance potential; CE: collision energy; CXP: collision cell exit potential)
Q1 mass (Da)	Q3 mass (Da)	RT (min)	Name	DP(v)	EP(v)	CE (v)	CXP(v)
104.002	42	9.16	2-Aminobutyric acid_qual	51	10	57	18
104.002	58	9.16	2-Aminobutyric acid_quan	51	10	15	26
170.082	109	12.54	3-Methylhistidine_qual	56	10	21	12
170.082	96	12.54	3-Methylhistidine_quan	56	10	25	8
104.028	69	9.39	4-Aminobutyric acid_qual	26	10	19	10
104.028	86.9	9.39	4-Aminobutyric acid_quan	26	10	13	10
89.9	45.1	9.99	Alanine_qual	1	10	41	10
89.981	44.1	9.99	Alanine_quan	61	10	17	4
175.1	116	12.68	Arginine_qual	31	10	19	6
175.1	70.1	12.68	Arginine_quan	31	10	33	4
133.1	87.1	11.29	Asparagine_qual	41	10	15	6
133.1	73.9	11.29	Asparagine_quan	41	10	23	6
134.1	133.8	12.4	Asparic acid_qual	31	10	5	6
134.1	73.9	12.4	Asparic acid_quan	31	10	21	2
90.173	30.1	10.25	beta-Alanin_qual	36	10	25	14
90.173	72	10.25	beta-Alanin_quan	36	10	11	32
118.098	59.1	6.57	Betaine_qual	91	10	23	26
118.098	58	6.57	Betaine_quan	91	10	35	26
145.955	45	8.67	Butyrobetain_qual	71	10	39	10
145.955	86.9	8.67	Butyrobetain_quan	71	10	21	10
176.187	70	11.55	Citrulline_qual	41	10	27	10
176.187	159	11.55	Citrulline_quan	41	10	13	26
131.962	44	10.12	Creatine_qual	41	10	31	20
131.962	90.1	10.12	Creatine_quan	41	10	15	10
240.936	74	13.23	Cystine_qual	101	10	43	6
240.936	151.8	13.23	Cystine_quan	101	10	19	20
148.1	130	11.63	Glutamic acid_qual	36	10	13	6
148.1	84	11.63	Glutamic acid_quan	36	10	23	14
147.1	130	11.07	Glutamine_qual	36	10	15	6
147.013	84	11.07	Glutamine_quan	66	10	23	10
75.985	76	10.61	Glycine_qual	51	10	5	10
76	76.1	10.61	Glycine_quan	46	10	5	6
156.2	83	12.36	Histidine_qual	41	10	35	14
156.2	110	12.36	Histidine_quan	41	10	19	6
120.141	44	10.56	Homoserine_qual	51	10	29	20
120.141	74	10.56	Homoserine_quan	51	10	15	34
132.1	69	7.2	Isoleucine_qual	81	10	25	6
132.1	86.1	7.2	Isoleucine_quan	81	10	15	14
209.154	65	7.09	Kynureine_qual	31	10	65	8
209.154	76.9	7.09	Kynureine_quan	31	10	51	10
190.067	115.9	5.44	Kynurenic acid_qual	66	10	41	14
190.067	144	5.44	Kynurenic acid_quan	66	10	25	16
132.1	69	6.83	Leucine_qual	81	10	25	6
132.1	86	6.83	Leucine_quan	81	10	15	14
147.2	129.9	12.81	Lysine_qual	31	10	13	6
147.1	83.9	12.81	Lysine_quan	31	10	23	6
150.1	60.9	7.81	Methionine_qual	41	10	31	10
150.1	104.1	7.81	Methionine_quan	41	10	15	6
103.692	42	7.76	N,N-Dimethylglycine_qual	46	10	49	18
103.692	58	7.76	N,N-Dimethylglycine_quan	46	10	17	8
117.943	43	6.88	N-Acetylglycine_qual	56	10	29	10
117.943	75.9	6.88	N-Acetylglycine_quan	56	10	11	10
160.149	57	3.13	N-Isovalerylglycine_qual	71	10	21	8
160.149	76	3.13	N-Isovalerylglycine_quan	71	10	11	12
133.089	70	12.89	Ornithine_qual	31	10	21	32
133.089	116	12.89	Ornithine_quan	31	10	13	16
166.2	103.1	6.78	Phenylalanine_qual	36	10	37	6
166.2	120	6.78	Phenylalanine_quan	36	10	19	6
115.963	68.1	8.15	Proline_qual	51	10	39	4
115.963	70.1	8.15	Proline_quan	51	10	23	10
90.164	30	9.33	Sarcosine_qual	46	10	59	14
90.164	44	9.33	Sarcosine_quan	46	10	15	20
106	88	11.14	Serine_qual	41	10	13	6
106	60	11.14	Serine_quan	41	10	17	4
125.974	44	8.58	Taurine_qual	31	10	15	12
125.974	107.9	8.58	Taurine_quan	61	10	15	12
119.94	56.1	10.4	Threonine_qual	61	10	23	12
119.94	74	10.4	Threonine_quan	61	10	15	8
205.1	146	7.05	Tryptophan_qual	31	10	23	8
205.1	188.1	7.05	Tryptophan_quan	51	10	17	4
182.1	91	8.85	Tyrosine_qual	26	10	39	14
182.1	135.9	8.85	Tyrosine_quan	26	10	19	6
118.1	54.9	8.16	Valine_qual	31	10	29	8
118.1	72.1	8.16	Valine_quan	31	10	15	12
92.95	46.1	9.99	IS Alanine (13C3)_quan	61	10	17	4
181.2	73.9	12.68	IS Arginine (13C6)_quan	31	10	33	4
134.897	75	11.29	IS Asparagine (15N2)_quan	41	10	23	6
94.11	76	10.25	IS beta-Alanine-13C3_quan	1	10	9	10
121.889	62.1	6.57	IS Betaine-d3_quan	1	10	27	8
179.983	163.1	11.55	IS Citrulline-d4_quan	1	10	13	10
135.043	92.9	10.12	IS Creatine-methyl-d3_quan	1	10	17	12
155.583	87.1	8.67	IS gamma-Butyrobetaine-d9_quan	1	10	21	10
154.1	89.1	11.63	IS Glutamic acid-13C5, 15N_quan	36	10	23	14
152.2	88	11.07	IS Glutamine-13C5_quan	66	10	23	10
78	78.1	10.61	IS Glycine-13C2_quan	46	10	5	6
162.2	115	12.36	IS Histidine-13C6_quan	41	10	19	6
139.057	92.1	7.2	IS Isoeucine-13C6,15N_quan	81	10	15	14
138.998	77	12.44	IS Asparatic acid-13C4,15N_quan	31	10	21	2
138.07	91.1	6.83	IS Leucine-13C6_quan	81	10	15	14
149.2	85.1	12.81	IS Lysine-15N2_quan	31	10	23	6
156.1	108.9	7.81	IS Methionine-13C5,15N_quan	41	10	15	6
110.311	64.1	7.76	IS N,N-Dimethylglycine-d6_quan	121	10	17	10
139.198	122	12.89	IS Ornithine-d6_quan	41	10	13	16
170.991	125.1	6.78	IS Phenylalanine-d5_quan	36	10	19	6
122.015	75	8.15	IS Proline -13C5, 15N_quan	51	10	23	10
110.1	63	11.14	IS Serine-13C3, 15N_quan	41	10	17	4
130.073	112	8.58	IS Taurine-d4_quan	1	10	15	12
124.986	78.1	10.4	IS Threonine-13C4 15N_quan	61	10	15	8
210.2	192.1	7.05	IS Tryptophane-indole-d5_quan	51	10	17	4
186.038	140	8.85	IS Tyrosine-d4_quan	26	10	19	6
123.1	76.1	8.16	IS Valine-13C5_quan	31	10	15	12
161.999	84.9	9.48	C0_qual	76	10	25	10
161.999	103	9.48	C0_quan	76	10	21	12
204.039	145	7.35	C2_qual	61	10	17	16
204.039	84.9	7.35	C2_quan	61	10	23	10
218.052	159	6.27	C3_qual	71	10	17	18
218.052	85	6.27	C3_quan	71	10	23	10
248.122	144.1	11.66	C3DC_qual	81	10	27	16
248.122	84.9	11.66	C3DC_quan	81	10	27	10
232.034	173	5.56	C4_qual	71	10	17	20
232.034	84.9	5.56	C4_quan	71	10	23	10
248.145	85	8.47	C4-OH_quan	66	10	25	10
248.145	103	8.47	C4-OH_qual	66	10	25	12
262.08	84.6	10.67	C4DC_qual	66	10	49	10
262.08	84.9	10.67	C4DC_quan	66	10	27	10
244.081	185.1	5.44	C5-1 Tigloyl_qual	61	10	17	20
244.081	85	5.44	C5-1 Tigloyl_quan	61	10	25	12
246.161	187	5.11	iC5_qual	61	10	17	22
246.161	84.9	5.11	iC5_quan	61	10	25	10
262.102	145	7.79	3-OH-iC5_qual	66	10	21	16
262.102	84.9	7.79	3-OH-iC5_quan	66	10	27	10
276.03	198.9	9.85	C5DC_qual	81	10	23	24
276.03	84.9	9.85	C5DC_quan	81	10	27	10
260.08	201	4.81	C6_qual	91	10	17	24
260.08	84.9	4.81	C6_quan	91	10	25	10
288.13	229	4.43	C8_qual	81	10	19	24
288.13	85	4.43	C8_quan	81	10	27	10
316.11	257	4.15	C10_qual	86	10	19	16
316.11	85	4.15	C10_quan	86	10	27	10
344.133	285.1	3.93	C12_qual	116	10	21	34
344.133	84.9	3.93	C12_quan	116	10	29	10
372.377	313.2	3.71	C14_qual	116	10	21	38
372.377	84.9	3.71	C14_quan	116	10	29	10
400.236	341.1	3.5	C16_qual	1	10	19	38
400.236	85	3.5	C16_quan	1	10	29	10
428.279	369.2	3.3	C18_qual	106	10	23	4
428.279	85	3.3	C18_quan	106	10	27	4
426.406	84.6	3.32	C18-1-9Z_qual	106	10	87	10
426.406	84.9	3.32	C18-1-9Z_quan	106	10	31	10
424.387	84.9	3.44	C18-2-9Z-12Z_quan	116	10	29	10
444.366	145	4.53	3R-3-OH-C18_qual	131	10	29	16
444.366	85	4.53	3R-3-OH-C18_quan	131	10	31	10
448.289	84.9	3.23	C20-4_quan	136	10	31	10
448.289	90.9	3.23	C20-4_qual	136	10	99	10
165.025	103	9.48	IS C0 (N-methyl-d3)_quan	81	10	21	12
207.158	85	7.35	IS C2 (N-methyl-d3)_quan	56	10	23	10
221.123	84.9	6.27	IS C3 (N-methyl-d3)_quan	56	10	25	10
235.141	84.9	5.56	IS C4 (N-methyl-d3)_quan	61	10	25	12
263.15	84.9	4.81	IS C6 (N-methyl-d3)_quan	71	10	25	10
291.201	84.9	4.43	IS C8 (N-methyl-d3)_quan	71	10	27	10
347.323	85	3.93	IS C12 (N-methyl-d3)_quan	56	10	27	12
375.333	84.9	3.71	IS C14 (N-methyl-d3)_quan	136	10	27	10
431.423	84.9	3.3	IS C18 (N-methyl-d3)_quan	116	10	29	10

## Sheet: Supp. Data, Table S4
Table S4. MRM conditions for measuring nucleotides (DP: declustering potential; EP: entrance potential; CE: collision energy; CXP: collision cell exit potential)
Q1 mass (Da)	Q3 mass (Da)	DT (sec)	Name	DP(v)	EP(v)	CE (v)	CXP(v)
134.057	92	10	Adenine_qual	-60	-10	-28	-5
134.057	106.9	10	Adenine_quan	-60	-10	-24	-5
266.071	106.8	10	Adenosine_qual	-35	-10	-52	-7
266.071	133.9	10	Adenosine_quan	-35	-10	-16	-1
242.07	109.5	10	Cytidine_qual	-55	-10	-16	-5
242.07	108.9	10	Cytidine_quan	-55	-10	-20	-5
109.929	66.9	10	Cytosine_qual	-45	-10	-20	-11
109.929	42	10	Cytosine_quan	-45	-10	-22	-5
149.965	65.9	10	Guanine_qual	-45	-10	-42	-3
149.965	132.9	10	Guanine_quan	-45	-10	-20	-9
282.056	132.9	10	Guanosine_qual	-60	-10	-44	-7
282.056	150	10	Guanosine_quan	-60	-10	-26	-7
134.979	64.8	10	Hypoxanthine_qual	-45	-10	-40	-3
134.979	91.8	10	Hypoxanthine_quan	-45	-10	-24	-11
267.042	107.9	10	Inosine_qual	-70	-10	-56	-5
267.042	135	10	Inosine_quan	-70	-10	-30	-5
241.033	124.9	10	Thymidine_qual	-60	-10	-14	-7
241.033	42	10	Thymidine_quan	-60	-10	-36	-5
124.895	41.9	10	Thymine_quan	-80	-10	-34	-7
110.927	40	10	Uracil_qual	-40	-10	-30	-5
110.927	42	10	Uracil_quan	-40	-10	-22	-5
243.031	111	10	Uridine_qual	-55	-10	-14	-5
243.031	42	10	Uridine_quan	-55	-10	-42	-5
151.004	65.8	10	Xanthine_qual	-55	-10	-46	-3
151.004	107.9	10	Xanthine_quan	-55	-10	-24	-7
283.002	108	10	Xanthosine_qual	-55	-10	-52	-19
283.002	150.9	10	Xanthosine_quan	-55	-10	-28	-9
138.888	111	10	IS Adenine-15N5_quan	-120	-10	-24	-7
270.999	134	10	IS Adenosine 13C5_quan	-40	-10	-36	-5
111.949	41.8	10	IS Cytosine d2_quan	-45	-10	-24	-5
152.99	136	10	IS Guanine 4,813C215N_quan	-125	-10	-20	-5
284.036	149.9	10	IS Guanosine 5,5 d2_quan	-135	-10	-28	-21
136.95	92.6	10	IS Hypoxnthine-d2_quan	-80	-10	-24	-13
244.041	42.1	10	IS Thymidine -d3_quan	-110	-10	-56	-7
128.944	41.9	10	IS Thymine d4_quan	-75	-10	-28	-7
112.885	41.9	10	IS Uracil-d2_quan	-45	-10	-30	-5
244.992	41.9	10	IS Uridine 5,6 d2_quan	-5	-10	-52	-11
153.892	109.9	10	IS Xanthine13C15 N2_quan	-75	-10	-24	-11
672.987	133.4	10	2,3 cGAMP_qual	-205	-10	-106	-7
672.987	150	10	2,3 cGAMP_quan	-205	-10	-52	-7
672.987	133.5	10	3, 2 cGAMP_qual	-205	-10	-90	-7
672.987	79.1	10	3, 2 cGAMP_quan	-205	-10	-160	-5
426.217	133.9	10	ADP_qual	-50	-10	-36	-7
426.217	78.8	10	ADP_quan	-50	-10	-98	-1
346.027	97.1	10	AMP_qual	-60	-10	-36	-5
346.027	78.9	10	AMP_quan	-60	-10	-56	-1
506.016	158.9	10	ATP_qual	-70	-10	-50	-7
506.016	79	10	ATP_quan	-70	-10	-106	-3
401.983	158.7	10	CDP_qual	-60	-10	-34	-9
401.983	78.8	10	CDP_quan	-60	-10	-66	-13
321.98	96.9	10	CMP_qual	-55	-10	-30	-5
321.98	78.8	10	CMP_quan	-55	-10	-50	-13
481.975	78.9	10	CTP_qual	-40	-10	-96	-11
481.975	158.8	10	CTP_quan	-40	-10	-40	-7
689.003	79	10	Cyclic-di-GMP_qual	-205	-10	-158	-7
689.003	344	10	Cyclic-di-GMP_quan	-205	-10	-46	-13
442.075	149.9	10	GDP_qual	-50	-10	-36	-1
442.075	78.9	10	GDP_quan	-50	-10	-80	-1
362.074	210.9	10	GMP_qual	-45	-10	-26	-3
362.074	78.8	10	GMP_quan	-45	-10	-60	-1
522.024	158.7	10	GTP_qual	-80	-10	-48	-1
522.024	78.9	10	GTP_quan	-80	-10	-118	-1
347.039	96.9	10	IMP_qual	-50	-10	-34	-5
347.039	78.9	10	IMP_quan	-50	-10	-66	-1
402.92	158.7	10	UDP_qual	-55	-10	-36	-9
402.92	78.8	10	UDP_quan	-55	-10	-72	-11
565.101	97	10	UDP-glucose_qual	-85	-10	-60	-17
565.101	78.9	10	UDP-glucose_quan	-85	-10	-102	-13
579.023	158.8	10	UDP-glucuronid_qual	-85	-10	-64	-9
579.023	79	10	UDP-glucuronid_quan	-85	-10	-96	-13
322.938	96.7	10	UMP_qual	-45	-10	-30	-15
322.938	78.8	10	UMP_quan	-45	-10	-58	-13
482.931	78.9	10	UTP_qual	-50	-10	-98	-1
482.931	158.7	10	UTP_quan	-50	-10	-40	-9
361.029	78.6	10	IS AMP 13C10 15N5_quan	-155	-10	-78	-11
430.891	79.1	10	IS ADP_15N5_quan	-145	-10	-100	-3
516.05	79	10	IS ATP_13C10_quan	-55	-10	-112	-1
366.946	78.9	10	IS GMP 15N5_quan	-130	-10	-78	-9
531.974	78.8	10	IS GTP_13C10_quan	-215	-10	-120	-9

## Sheet: Supp. Data, Table S5
Table S5. MRM conditions for measuring short chain fatty acids and organic acids (DP: declustering potential; EP: entrance potential; CE: collision energy; CXP: collision cell exit potential)
Q1 mass (Da)	Q3 mass (Da)	DT (sec)	Name	DP(v)	EP(v)	CE (v)	CXP(v)
236.08	193.1	10	3-NPH-2-Methylbutyric acid_qual	-95	-10	-20	-17
236.08	136.8	10	3-NPH-2-Methylbutyric acid_quan	-95	-10	-26	-15
250.173	152	10	3-NPH-3-Methylvaleric acid_qual	-145	-10	-26	-5
250.173	136.9	10	3-NPH-3-Methylvaleric acid_quan	-145	-10	-28	-5
250.07	152.2	10	3-NPH-4-methyl Valeric acid_qual	-95	-10	-24	-21
250.07	136.9	10	3-NPH-4-methyl Valeric acid_quan	-95	-10	-28	-11
193.96	151.7	10	3-NPH-Acetic acid_qual	-40	-10	-20	-37
193.92	136.8	10	3-NPH-Acetic acid_quan	-40	-10	-30	-23
221.96	178.9	10	3-NPH-Butyric acid_qual	-105	-10	-18	-11
221.96	136.9	10	3-NPH-Butyric acid_quan	-105	-10	-24	-37
299.916	137	10	3-NPH-Desaminotyrosine_qual	-160	-10	-34	-7
299.916	194	10	3-NPH-Desaminotyrosine_quan	-160	-10	-26	-1
180.02	178	10	3-NPH-Formic acid_qual	-40	-10	-14	-21
180.02	136.9	10	3-NPH-Formic acid_quan	-40	-10	-20	-11
250.007	151.9	10	3-NPH-Hexanoic acid_qual	-125	-10	-24	-7
250.007	136.9	10	3-NPH-Hexanoic acid_quan	-125	-10	-30	-5
308.893	115.9	10	3-NPH-Indol-3-acetic acid_qual	-5	-10	-28	-7
308.893	137.1	10	3-NPH-Indol-3-acetic acid_quan	-5	-10	-30	-7
278.98	161.9	10	3NPH-Indole-3-carboxaldehyde_qual	-125	-10	-22	-7
278.98	140.9	10	3NPH-Indole-3-carboxaldehyde_quan	-125	-10	-34	-5
323.193	152	10	3-NPH-Indole-3-propionic acid_qual	-155	-10	-34	-5
323.193	194	10	3-NPH-Indole-3-propionic acid_quan	-155	-10	-24	-9
222.04	178.9	10	3-NPH-Isobutyric acid_qual	-85	-10	-18	-15
222.04	136.9	10	3-NPH-Isobutyric acid_quan	-85	-10	-28	-17
236.02	151.8	10	3-NPH-Isovaleric acid_qual	-110	-10	-22	-21
236.02	137	10	3-NPH-Isovaleric acid_quan	-110	-10	-24	-1
207.93	164.9	10	3-NPH-Propionic acid_qual	-65	-10	-18	-13
207.93	136.8	10	3-NPH-Propionic acid_quan	-65	-10	-28	-9
236.04	151.9	10	3-NPH-Valeric acid_qual	-95	-10	-24	-17
236.04	136.8	10	3-NPH-Valeric acid_quan	-95	-10	-30	-15
596.003	137	10	3-NPH-Citric acid_qual	-205	-10	-74	-7
596.003	222	10	3-NPH-Citric acid_quan	-205	-10	-40	-9
384.962	45.9	10	3-NPH-Fumaric acid_qual	-190	-10	-94	-21
384.962	234.1	10	3-NPH-Fumaric acid_quan	-190	-10	-26	-7
596.23	386.9	10	3-NPH-Iso citric acid_qual	-205	-10	-28	-15
596.23	233.9	10	3-NPH-Iso citric acid_quan	-205	-10	-42	-9
223.934	137	10	3-NPH-Lactic acid_qual	-135	-10	-24	-5
223.934	152.1	10	3-NPH-Lactic acid_quan	-135	-10	-22	-7
402.992	137.1	10	3-NPH-Malic acid_qual	-140	-10	-50	-7
402.992	208.1	10	3-NPH-Malic acid_quan	-140	-10	-28	-9
357.197	136.9	10	3-NPH-Pyruvic acid_qual	-160	-10	-28	-7
357.197	41.9	10	3-NPH-Pyruvic acid_quan	-160	-10	-70	-21
387.204	97.9	10	3-NPH-Succinic acid_qual	-175	-10	-46	-5
387.204	234	10	3-NPH-Succinic acid_quan	-175	-10	-26	-9
418.993	137	10	3-NPH-Tartaric acid_qual	-80	-10	-52	-7
418.993	208	10	3-NPH-Tartaric acid_quan	-80	-10	-30	-9
415.301	45.9	10	3-NPH-α-Ketoglutaric acid_qual	-80	-10	-112	-7
415.301	137	10	3-NPH-α-Ketoglutaric acid_quan	-80	-10	-36	-7
416.309	136.9	10	IS 3-NPH-2-Ketoglutaric Acid 13C1_quan	-80	-10	-42	-5
197.935	136.8	10	IS 3-NPH-Acetic acid D3 13C_quan	-40	-10	-30	-23
224.059	136.9	10	IS 3-NPH-Butyric acid 4 13C_quan	-85	-10	-26	-21
600.245	223.1	10	IS 3-NPH-Citric acid_quan	-210	-10	-40	-9
181.923	136.9	10	IS 3-NPH-Formic acid D2_quan	-40	-10	-20	-11
389.179	235.9	10	IS 3-NPH-Fumaric acid 13C4_quan	-185	-10	-26	-9
260.915	136.9	10	IS 3-NPH-Hexanoic acid D11_quan	-125	-10	-30	-5
314.188	136.8	10	IS 3-NPH-Indol 3 acetic acid d5_quan	-115	-10	-24	-21
279.999	137	10	IS 3-NPH-Indole-3-carboxaldehyde 13C4_quan	-25	-10	-34	-5
325.127	195.8	10	IS 3-NPH-Indole-3-propionic acid-d2_quan	-185	-10	-26	-9
228.882	136.9	10	IS 3-NPH-Isobutyric acid D7_quan	-85	-10	-28	-17
244.822	136.7	10	IS 3-NPH-Isovaleric acid D9_quan	-25	-10	-34	-7
244.822	137	10	IS 3-NPH-Isovaleric acid D9_quan	-110	-10	-24	-1
226.933	152.1	10	IS 3NPH-L-Lactic acid 13C3_quan	-65	-10	-22	-3
406.227	208.9	10	IS 3-NPH-Malic acid-2,3,3-d3_quan	-155	-10	-26	-9
359.203	42.9	10	IS 3-NPH-Pyruvic acid 13C2_quan	-170	-10	-68	-7
213.056	136.8	10	IS 3-NPH-ropionic acid D5_quan	-65	-10	-28	-9
389.252	236	10	IS 3-NPH-Succinic acid 2,3 13C2_quan	-195	-10	-26	-11
244.973	136.91	10	IS 3-NPH-Valeric acid D9_quan	-95	-10	-30	-15

## Sheet: Supp. Data, Table S6
Table S6. MRM conditions for measuring free fatty acids (DP: declustering potential; EP: entrance potential; CE: collision energy; CXP: collision cell exit potential)
Q1 mass (Da)	Q3 mass (Da)	DT (sec)	Name	DP(v)	EP(v)	CE (v)	CXP(v)
86.92	86.9	5	C 4 _quan	-40	-10	-10	-3
86.92	86.9	5	C 4 _qual	-40	-10	-15	-3
114.95	114.9	5	C 6 _quan	-25	-10	-6	-11
114.95	114.9	5	C 6 _qual	-25	-10	-12	-11
142.994	142.9	5	C 8 _quan	-80	-10	-12	-3
142.994	142.9	5	C 8 _qual	-80	-10	-20	-3
171.018	171	5	C 10 _quan	-120	-10	-10	-7
171.018	171	5	C 10 _qual	-120	-10	-20	-7
199.064	198.9	5	C12 _quan	-90	-10	-14	-7
199.064	198.9	5	C12 _qual	-90	-10	-20	-7
213.087	213.1	5	C13 _quan	-120	-10	-14	-9
213.087	213.1	5	C13 _qual	-120	-10	-20	-9
227.101	227	5	C14 _quan	-75	-10	-12	-9
227.101	227	5	C14 _qual	-75	-10	-20	-9
241.148	240.8	5	C 15 _quan	-175	-10	-18	-9
241.148	240.8	5	C 15 _qual	-175	-10	-25	-9
255.17	255.1	5	C16 _quan	-150	-10	-18	-11
255.17	255.1	5	C16 _quan2	-150	-10	-37	-11
255.17	255.1	5	C16 _qual	-150	-10	-40	-11
253.167	253.2	5	C 16:1 _quan	-140	-10	-16	-11
253.167	253.2	5	C 16:1 _quan2	-140	-10	-30	-11
253.167	253.2	5	C 16:1 _qual	-140	-10	-35	-11
269.162	269.3	5	C17 _quan	-145	-10	-16	-3
269.162	269.3	5	C17 _qual	-145	-10	-30	-3
283.213	283	5	C18 _quan	-190	-10	-20	-5
283.213	283	5	C18 _quan2	-190	-10	-38	-5
283.213	283	5	C18 _qual	-190	-10	-45	-5
281.136	281.2	5	C 18:1 c9 _quan	-95	-10	-22	-17
281.136	281.2	5	C 18:1 c9 _quan2	-95	-10	-37	-17
281.136	281.2	5	C 18:1 c9 _qual	-95	-10	-40	-17
279.179	279.3	5	C 18:2 _quan	-170	-10	-14	-13
279.179	279.3	5	C 18:2 _quan2	-170	-10	-35	-13
279.179	279.3	5	C 18:2 _qual2	-170	-10	-40	-13
277.17	277	5	C 18:3 6,9,12 z _quan	-40	-10	-14	-5
277.17	277	5	C 18:3 6,9,12 z _qual	-40	-10	-28	-5
277.094	277	5	C 18:3 9,12,15 z _quan	-150	-10	-14	-11
277.094	277	5	C 18:3 9,12,15 z _qual	-150	-10	-28	-11
275.126	275.1	5	C18:4 n3 _quan	-135	-10	-10	-3
275.126	275.1	5	C18:4 n3 _qual	-135	-10	-20	-3
297.117	297	5	C19 _quan	-150	-10	-8	-13
297.117	297	5	C19 _qual	-150	-10	-16	-13
311.161	310.9	5	C 20 _quan	-200	-10	-18	-13
311.161	310.9	5	C 20 _qual	-200	-10	-30	-13
309.149	309.1	5	C20:1 _quan	-50	-10	-10	-13
309.149	309.1	5	C20:1 _qual	-50	-10	-30	-13
305.184	305.3	5	C 20 3 _quan	-180	-10	-10	-3
305.184	305.3	5	C 20 3 _qual	-180	-10	-30	-3
339.205	339	5	C22 _quan	-205	-10	-20	-13
339.205	339	5	C22 _qual	-205	-10	-35	-13
337.238	337.1	5	C22:1 _quan	-220	-10	-28	-13
337.238	337.1	5	C22:1 _qual	-220	-10	-35	-13
335.246	335.2	5	C 22:2 _quan	-235	-10	-26	-13
335.246	335.2	5	C 22:2 _qual	-235	-10	-35	-13
333.2	333.1	5	C 22:3 _quan	-240	-10	-20	-13
333.2	333.1	5	C 22:3 _qual	-240	-10	-35	-13
331.198	331	5	C 22:4 _quan	-200	-10	-10	-13
331.198	331	5	C 22:4 _qual	-200	-10	-30	-13
329.216	329.2	5	C 22:5 _quan	-185	-10	-14	-13
329.216	329.2	5	C 22:5 _qual	-185	-10	-30	-13
327.067	327	5	C 22:6 _quan	-30	-10	-8	-11
327.067	327	5	C 22:6 _qual	-30	-10	-20	-11
353.257	353.2	5	C23 _quan	-260	-10	-26	-15
353.257	353.2	5	C23 _qual	-260	-10	-35	-15
367.229	367.2	5	C 24 _quan	-70	-10	-6	-15
367.229	367.2	5	C 24 _qual	-70	-10	-18	-15
395.269	395.1	5	C26 _quan	-55	-10	-12	-15
395.269	395.1	5	C26 _qual	-55	-10	-20	-15
88.943	89	5	IS C4 _1, 3 13C_quan	-55	-10	-8	-13
126.013	126.2	5	IS C6_d11_quan	-60	-10	-10	-5
201.15	201.1	5	IS C12_d2_quan	-90	-10	-10	-37
229.165	229.1	5	IS C14_d2_quan	-140	-10	-14	-9
244.209	244.2	5	IS C15_d2_quan	-190	-10	-14	-9
272.233	272.2	5	IS C17_d3_quan	-165	-10	-18	-11
287.152	287.2	5	IS C18 _d4_quan	-20	-10	-20	-11
286.21	286.2	5	IS C18:1 c9_13C5_quan	-170	-10	-22	-11
314.226	314.2	5	IS C20_d3_quan	-190	-10	-16	-13
311.134	311.2	5	IS C20:4_d8_quan	-175	-10	-14	-11
306.207	306.3	5	IS C20:5_d5_quan	-155	-10	-12	-13
382.551	382.6	5	IS C22_d43_quan	-215	-10	-14	-15
332.198	332.3	5	IS C22:6_d5_quan	-100	-10	-10	-13
414.603	414.5	5	IS C24_d47_quan	-240	-10	-26	-17

## Sheet: Supp. Data, Table S7
Table S7. MRM conditions for measuring Mouse SPLASH® LIPIDOMIX® Mass Spec Standard (DP: declustering potential; EP: entrance potential; CE: collision energy; CXP: collision cell exit potential)
Q1 mass (Da)	Q3 mass (Da)	RT (min)	Name	DP(v)	EP(v)	CE (v)	CXP(v)
666.515	288.298	12	15:0-18:1-d7-PA	-80	-10	-50	-15
811.625	288.298	8.3	15:0-18:1-d7-PC	-80	-10	-50	-15
709.557	288.298	8.1	15:0-18:1-d7-PE	-80	-10	-50	-15
740.552	288.298	3	15:0-18:1-d7-PG	-80	-10	-50	-15
828.568	288.298	17.8	15:0-18:1-d7-PI	-80	-10	-50	-15
753.547	288.298	17.9	15:0-18:1-d7 PS	-80	-10	-50	-15
587.411	288.298	17.6	18:1-d7-Lyso PC	-80	-10	-50	-15
485.343	288.298	17.8	18:1-d7-Lyso PE	-80	-10	-50	-15
839.67	290.29	7.5	C18(plasm)-18:1-d9-PC	-80	-10	-10	-15
737.62	290.29	7	C18(plasm)-18:1-d9-PE	-80	-10	-10	-15
738.663	184.2	15	18:1-d9 SM	80	10	43	15
605.5	299.3	1.3	15:0-18:1-d7-DG	80	10	26	15
829.37	523.47	1.3	15:0-18:1-d7-15:0-TG	80	10	26	15
675.2	369.4	1.3	18:1 Chol-d7 ester	80	10	43	15

## Sheet: Supp. Data, Table S8
Table S8. Recovery efficiency (RE%), matrix effect (ME%), and process efficiency (PE%) for SIL-ISs of metabolites and lipids
NAME	Mean RE% (A)±SD	ME% (A)	Mean PE% (A)±SD	Mean RE% (B)±SD	ME% (B)	Mean PE% (B)±SD	Mean RE% (C)±SD	ME% (C)	Mean PE% (C)±SD	Mean RE% (D)±SD	ME% (D)	Mean PE% (D)±SD
SIL-ISs of AA
beta-Ala-13C3	87±0.7	94.4327	82.1±0.7	98.3±0.5	94.3418	92.7±0.5	82.7±5.6	92.9335	76.8±5.2	107.2±4.6	87.0731	93.3±4
NMG-d6	86±1.3	99.1729	85.3±1.3	96.8±3	97.0871	94±2.9	80.3±3.4	99.0781	79.6±3.4	108.8±3.7	86.4776	94.1±3.2
Bet-d3	82.7±8.6	74.7864	61.8±6.5	95.7±3.9	117.683	112.6±4.6	85.8±2.5	73.8657	63.4±1.9	105.6±1.5	107.764	113.8±1.6
Tau-d4	81.9±3.6	46.2833	37.9±1.7	88.7±0.9	49.7879	44.2±0.4	74.2±2.9	51.0993	37.9±1.5	100.7±2.3	44.4744	44.8±1
Cre-d3	88.2±2.1	70.2971	62±1.5	94.1±1.2	72.1302	67.9±0.8	79.6±3.9	72.7083	57.8±2.9	106.4±4.7	64.2349	68.4±3
Orn-d6	79.5±1.1	106.85	84.9±1.1	96.3±0.3	108.942	104.9±0.3	71.7±4	111.195	79.7±4.4	106.1±4.5	102.398	108.6±4.6
Cit-d4	88.2±2.8	110.578	97.6±3.1	94.7±0.9	119.036	112.7±1.1	85.7±4.4	112.443	96.3±4.9	112.6±3.6	100.254	112.9±3.6
IS C0	90.9±2	113.456	103.1±2.3	101.2±1.6	110.26	111.6±1.7	89.1±4.3	111.8	99.6±4.8	104.8±4.8	104.827	109.9±5
Gly-13C2	88.1±0.5	85.0574	74.9±0.4	95.1±0.2	87.4236	83.2±0.2	81.4±3.6	84.4339	68.7±3	110±6.2	74.9406	82.4±4.7
Ala-13C3	91.5±0.4	82.6905	75.6±0.3	98.9±0.9	84.2169	83.3±0.8	76.8±6.1	87.4024	67.1±5.4	108.7±5.1	75.1249	81.7±3.8
Pro-13C5, 15N	91.1±0.7	93.7768	85.4±0.7	99.6±1.4	95.0338	94.6±1.3	78.2±6.4	99.9473	78.2±6.4	105.3±3.5	87.8348	92.5±3
Val-13C5	90.3±0.6	83.1567	75.1±0.5	97.2±1.1	84.8284	82.4±1	76.6±6.5	91.7076	70.3±6	106.9±2.4	75.2123	80.4±1.8
Thr-13C4, 15N	88.4±1	92.8893	82.1±0.9	97.7±1.4	93.2901	91.1±1.3	81.3±6	94.6465	76.9±5.7	107.8±3.4	84.9044	91.5±2.9
IIe-13C6,15N	75.9±9.2	49.0739	37.2±4.5	84.2±3.6	54.5981	46±2	84.4±2.8	46.5266	39.3±1.3	95.8±0	51.2836	49.1±0
Leu-13C6	83.7±0.2	89.1548	74.6±0.2	91.1±0.6	88.1586	80.3±0.6	78.8±4.5	90.9023	71.7±4.1	97.7±2.2	80.4663	78.6±1.8
Asn-15N2	76±1	68.1396	51.8±0.7	95.3±1	79.0327	75.3±0.8	67.2±3.8	69.5737	46.7±2.6	107.2±4.6	70.9643	76.1±3.3
Asp-13C4, 15N	83.8±0.2	90.9327	76.2±0.2	98.3±0.3	96.0268	94.4±0.3	77±1.7	95.3232	73.4±1.6	114.4±8.2	84.8537	97.1±7
Gln-13C5	88.3±2.3	99.8392	88.2±2.3	101.4±0.8	99.2084	100.6±0.8	80.2±3.7	99.2084	79.5±3.7	110±4.7	92.7954	102.1±4.4
Lys-15N2	84±0.9	101.646	85.3±0.9	98.8±0.3	101.102	99.9±0.3	79±3.3	102.734	81.2±3.4	105.5±4	95.9823	101.3±3.9
Glu-13C5, 15N	81.7±2	81.3717	66.5±1.6	95.3±0.8	86.2638	82.2±0.7	76.7±1.7	83.7362	64.2±1.4	110.7±1.9	72.7834	80.5±1.4
Met-13C515N	78.8±1.4	92.8875	73.2±1.3	88.7±0.9	94.7043	84±0.9	72.2±2.7	95.632	69±2.6	97.8±3.7	87.6691	85.7±3.2
Phe-d5	78.4±0.9	87.2913	68.4±0.8	89.9±1.5	87.6204	78.8±1.3	75.3±3.9	87.209	65.7±3.4	94.7±1.9	80.5449	76.3±1.5
Arg-13C6	74.9±2.1	79.436	59.5±1.7	90.6±0.2	84.8022	76.9±0.2	69.4±4.3	83.6271	58±3.6	104.4±2.4	76.322	79.7±1.8
Tyr-d4	82.1±1.5	97.6252	80.2±1.5	92.5±2.2	99.9575	92.4±2.2	74.8±6.8	99.5688	74.4±6.8	100.9±4.4	89.9618	90.8±4
Trp-d5	77.1±7.6	54.4279	42±4.1	83.3±9.4	47.3988	39.5±4.5	55±9.5	66.8266	36.8±6.4	83.1±5.3	37.7101	31.3±2
His-13C6	84.9±0.9	179.721	152.6±1.7	95.9±1.3	189.376	181.7±2.4	79.9±3.3	183.695	146.7±6.1	107.7±3.4	175.107	188.5±5.9
Ser-13C3, 15N	88.3±1.6	83.1577	73.4±1.4	96.7±0.1	83.3202	80.6±0.1	83.8±5.2	84.2952	70.6±4.4	111.1±6.2	74.8297	83.1±4.7
gamma-BB-d9	95.1±2.4	163.465	155.4±3.9	107.1±0.7	183.77	196.7±1.2	89.9±2.9	165.598	148.9±4.9	109.5±4	179.334	196.3±7.1
Mean±SD	84.5±5.4	91.8427	78.3±26.8	95.1±5.2	96.05	92.3±33.2	78.1±7.1	94.2042	74.2±25.7	105±6.5	87.3617	92.5±34.2
SIL-ISs of AC
C2-d3	84.5±6.8	67.0081	56.6±4.6	94±2.5	73.0308	68.7±1.8	86.5±0.8	65.738	56.9±0.5	103.1±5.4	68.9542	71.1±3.7
C3-(N-methyl-d3)	88.1±0.5	151.481	133.5±0.8	73.1±1.6	101.924	74.6±1.6	76.8±5.4	161.357	123.9±8.7	91.5±2.4	86.694	79.3±2.1
C4-(N-methyl-d3)	139.1±42.1	45.1089	62.7±19	139.3±19.7	43.566	60.7±8.6	45.4±25.5	85.3893	38.8±21.8	128.2±26.4	33.5639	43±8.9
C6-(N-methyl-d3)	82.7±0.3	178.631	147.7±0.6	89.3±1.7	169.146	151±2.9	74±5.4	184.006	136.2±9.9	92.3±1.4	162.981	150.4±2.3
C8-(N-methyl-d3)	72.3±2.6	108.896	78.7±2.9	81.7±3.6	102.401	83.6±3.7	76.8±6.3	102.827	79±6.5	83.6±4.6	101.716	85.1±4.7
C12-(N-methyl-d3)	58.2±10.4	88.918	51.7±9.3	56.9±5.6	104.831	59.6±5.9	44.1±8.8	124.158	54.8±10.9	52.1±1.4	108.519	56.5±1.5
C14-(N-methyl-d3)	49.8±2.7	60.1126	29.9±1.6	58.6±3.5	41.1061	24.1±1.5	34.4±1.2	65.9514	22.7±0.8	33.7±0.2	58.8367	19.8±0.1
C18-(N-methyl-d3)	44.7±1.1	38.3249	17.1±0.4	72±4.4	22.9638	16.5±1	30.6±1.7	47.6142	14.6±0.8	38.6±3.3	41.4646	16±1.3
Mean±SD	77.4±29.8	92.3101	72.3±46.4	83.1±26.3	82.3711	67.3±41.2	58.6±22.1	104.63	65.9±44.6	77.9±33.3	82.8412	65.2±43
SIL-ISs of NUC
Ura-d4	71±3.1	54.0197	38.4±1.7	74.1±3.7	49.9269	37±1.8	71.5±5.5	47.0532	33.6±2.6	80.4±3.9	37.1984	29.9±1.4
Hyp-d4	68.5±0.9	46.5909	31.9±0.4	80.5±3.2	44.866	36.1±1.4	68.5±4.6	39.3102	26.9±1.8	87.3±0.4	32.3344	28.2±0.1
Ade-15N5	70.3±0	74.2089	52.1±0	70.7±2.3	75.1174	53.1±1.7	71.9±3.2	67.5221	48.5±2.2	76.8±2.3	62.5797	48.1±1.5
Xan-13C15N2	72.5±2.2	50.8675	36.9±1.1	67.6±0.3	25.4459	17.2±0.1	69.4±6.7	47.9996	33.3±3.2	64.2±4.6	21.4139	13.7±1
Urd-d2	79±1.4	73.1288	57.8±1	93.7±1.6	66.2859	62.1±1.1	81±5.3	57.1495	46.3±3	87.3±1.3	52.4497	45.8±0.7
Thy-d4	50.8±1.9	75.5918	38.4±1.4	54.7±0.5	69.1506	37.9±0.4	55.1±4.9	65.4476	36.1±3.2	64.4±1.8	52.5085	33.8±0.9
Thd-d3	63.3±1.6	68.2403	43.2±1.1	67.1±3.8	64.6369	43.4±2.4	66.1±3.6	58.1427	38.4±2.1	72.6±2.9	49.5987	36±1.5
Guo-d2	78.5±1.9	88.0918	69.1±1.7	91.3±1.7	78.2587	71.5±1.3	79.8±6.1	80.5937	64.3±4.9	90.4±3	67.2364	60.8±2
Gua-13C2,15N	71.8±0.5	73.0283	52.5±0.4	82.8±5.8	56.4121	46.7±3.3	68.2±3.9	68.2265	46.5±2.6	81.4±2.2	43.9413	35.8±1
Cyt-d2	75±4.5	62.9277	47.2±2.8	97.5±3	53.4847	52.2±1.6	78.8±8.9	50.8671	40.1±4.5	84±2.1	44.1965	37.1±0.9
Ado-13C5	1.2±0.4	53.9641	0.6±0.2	0.8±0.2	51.8898	0.4±0.1	0.8±0.5	44.205	0.4±0.2	1±0.1	36.7921	0.4±0
AMP-13C10,15N5	22.4±1.2	97.5976	21.8±1.1	69.5±5.8	106.067	73.7±6.1	34.9±1.7	70.1379	24.5±1.2	74±4.8	79.7984	59±3.8
GMP-15N5	10.5±0.1	81.7124	8.6±0.1	63.3±9.2	105.074	66.5±9.6	22±2.1	52.6983	11.6±1.1	66.1±3.3	85.6897	56.6±2.8
ADP-15N5	12±2.2	45.0416	5.4±1	41.3±4.8	89.5928	37±4.3	20.8±0.4	22.3601	4.6±0.1	48.4±1.6	70.7507	34.2±1.1
ATP-13C10	20±4.7	34.5034	6.9±1.6	35.9±4.3	96.6035	34.7±4.1	18.6±10.6	19.8304	3.7±2.1	44.1±2.6	62.6581	27.7±1.6
GTP-13C10	26.5±6.8	40.4237	10.7±2.7	54±1.9	88.3293	47.7±1.7	33±9.5	22.7085	7.5±2.2	58.5±3.1	51.112	29.9±1.6
Mean±SD	49.6±28.6	63.7462	32.6±21.2	65.3±24.6	70.0714	44.8±19.2	52.5±26.3	50.8908	29.1±18.9	67.5±22.4	53.1412	36.1±15.9
SIL-ISs of SCFA and OA
Cit-d4	47.7±5.4	60.3854	28.8±3.3	123.9±47	36.0316	44.6±16.9	49.2±20	131.863	64.9±26.4	96.9±7.4	35.7928	34.7±2.7
Mal-d3	73.4±3.1	70.0969	51.4±2.2	134±35.9	62.7589	84.1±22.6	56.1±3.6	102.495	57.5±3.7	72±15.1	85.7619	61.8±13
Suc-13C2	78.8±5.2	77.4324	61±4	133.3±28.9	70.3939	93.8±20.3	62.9±4.6	109.331	68.8±5.1	113.9±26.1	65.6427	74.8±17.1
Fum-13C4	77.9±9.2	59.6329	46.4±5.5	148.1±42	56.8324	84.2±23.9	56.3±2.1	95.0502	53.5±2	52.7±14.7	118.387	62.4±17.4
Pyr-13C2	106.7±12.5	17.3261	18.5±2.2	159.5±36	25.7131	41±9.2	59.5±2.5	39.3462	23.4±1	64.7±18.9	50.3217	32.6±9.5
Lac-13C3	77.9±1.1	58.6564	45.7±0.7	111.1±16.9	55.6218	61.8±9.4	76.2±7.9	63.6894	48.5±5	47.7±7.2	104.638	49.9±7.5
PA-d5	62.9±5.3	66.8254	42.1±3.5	70.3±32.4	54.602	38.4±17.7	59.5±4.1	80.3784	47.8±3.3	55.1±8.6	64.6714	35.6±5.6
BTA-13C2	65.3±0.8	56.2507	36.7±0.4	48.9±23.7	52.5822	25.7±12.5	48.3±4.4	91.0065	43.9±4	115.1±24.1	23.3507	26.9±5.6
IBTA-d7	89.4±21.1	44.5344	39.8±9.4	39.9±53.3	53.6184	21.4±28.6	40.4±15.5	76.0092	30.7±11.8	22.8±3.3	92.3748	21.1±3
VA-d9	48.5±6.6	54.9871	26.7±3.7	30.5±19	42.959	13.1±8.2	46.4±6.9	78.3479	36.3±5.4	14.2±1.4	119.479	16.9±1.7
IVA- d9	50.9±8.9	57.4173	29.2±5.1	23.1±18.2	52.5857	12.2±9.6	63.3±4.6	71.163	45.1±3.3	12.5±3.4	146.259	18.3±5
IAA-d5	45.6±2.9	51.8699	23.7±1.5	36.9±17.8	46.7143	17.2±8.3	41.9±3.2	79.4247	33.3±2.5	22.3±3.3	82.2812	18.3±2.8
HA-d11	37±2.3	0.815564	30.2±1.9	16.7±0	1.03601	17.3±0	20.2±12.1	0.816696	16.5±9.9	9.4±4.4	1.13406	10.7±4.9
ICA-13C	76.1±1.7	85.7826	65.3±1.4	36.7±4.9	108.052	39.7±5.3	58.2±2.2	85.7295	49.9±1.8	34.9±0.8	123.412	43.1±1
Mean±SD	67±19.5	54.4295	39±14	79.5±52.4	54.8846	42.5±28.1	52.7±13.3	78.9036	44.3±15	52.4±36.4	79.5362	36.2±19.7
SIL-ISs of Mouse SPLASH® LIPIDOMIX® standard
15:0-18:1-d7-PI	63.5±19.4	106.504	67.6±20.7	68.9±3.1	112.391	77.4±3.5	55.3±12.9	99.7575	55.1±12.9	31.7±16.7	183.35	58.1±30.6
15:0-18:1-d7 PS	73.6±10.7	39.174	28.8±4.2	81.9±12.5	41.9675	34.4±5.2	52.4±19.6	43.4628	22.8±8.5	45.6±17.6	60.5685	27.6±10.7
15:0-18:1-d7-PG	80±4.8	149.653	119.7±7.2	74.5±3.3	145.56	108.5±4.9	66.2±8.5	152.009	100.6±12.9	66.4±0.6	150.447	99.9±0.9
15:0-18:1-d7-PE	74.5±13.8	54.0768	40.3±7.4	65.8±5	48.2307	31.7±2.4	56±6.7	59.6168	33.4±4	65.2±0.5	54.8965	35.8±0.3
18:1-d7-Lyso PE	49.8±16.5	60.4643	30.1±10	82.4±10.5	18.653	15.4±2	30.7±8.3	72.0607	22.1±5.9	122.4±27.7	20.7677	25.4±5.8
15:0-18:1-d7-PC	53.8±4.4	42.9452	23.1±1.9	232.7±29.5	6.18404	14.4±1.8	41.1±1.2	51.4592	21.2±0.6	67.4±9.5	10.2114	6.9±1
18:1-d7-Lyso PC	56.9±21.8	53.7149	30.5±11.7	96.7±6.6	30.7998	29.8±2	49.5±0.1	66.4329	32.9±0	79.3±22.3	33.7377	26.8±7.5
18:1 SM (d18:1/18:1)-d9	82.8±2.2	99.8012	82.6±2.2	75.5±3.3	97.2957	73.5±3.2	74.6±9.9	103.082	76.9±10.2	67.4±1.8	107.616	72.6±1.9
15:0-18:1-d7-15:0-TG	56.7±5.3	10.6342	6±0.6	61.5±0.2	7.98947	4.9±0	46.7±3.3	11.9605	5.6±0.4	54.6±2.8	10.7053	5.8±0.3
15:0-18:1-d7-DG	102.7±11.8	18.7915	19.3±2.2	89.6±5.4	15.3247	13.7±0.8	68.2±8.1	22.6962	15.5±1.8	68.8±1.5	20.5958	14.2±0.3
Mean±SD	69.4±16.4	63.5759	44.8±34.8	93±50.3	52.4396	40.4±34.3	54.1±13.2	68.2538	38.6±30	66.9±23.8	65.2895	37.3±30.5
SIL-ISs of FFA
FFA-12:0-d2	91.9±4	96.8889	89±3.9	65.8±5.9	99.5584	65.6±5.9	68.1±15.4	102.795	70±15.8	51.2±6.6	113.016	57.9±7.4
FFA 14:0-d2	87.4±0.6	95.146	83.2±0.5	65.7±4.9	97.9522	64.3±4.8	73.1±12.4	98.4073	72±12.2	60.7±1.2	100.303	60.9±1.2
FFA 15:0-d3	85±0.6	77.6644	66±0.5	68.4±3.6	77.5226	53±2.8	73.8±12.4	81.6624	60.2±10.1	62.4±2.4	80.9535	50.5±1.9
FFA 17:0-d3	85.5±0.7	78.3781	67±0.5	71.8±5	75.0299	53.9±3.8	75±10.1	81.4436	61.1±8.2	60.4±2.5	84.5092	51±2.1
FFA 18:0-d4	88.4±2.6	52.0172	46±1.4	79.3±3.4	49.4421	39.2±1.7	76.8±11.4	55.5365	42.7±6.3	65.5±1.2	53.8197	35.3±0.6
FFA 18:1-n9-13C5	85±0.2	81.465	69.2±0.2	74±2.6	75.8153	56.1±2	73.8±12.1	86.3729	63.8±10.5	60.9±1.3	86.487	52.6±1.2
FFA 20:0-d3	92.7±0.5	75.6768	70.2±0.4	75.9±5.6	76.2363	57.9±4.3	83.9±12.6	76.8165	64.4±9.7	70.1±3	77.8319	54.5±2.3
FFA 22:0-d43	104.6±1.5	53.9508	56.4±0.8	83.1±5.2	56.0281	46.5±2.9	91.8±11.5	58.1346	53.4±6.7	72.8±0.2	60.3289	43.9±0.1
FFA 24:0-d47	124.7±2.3	40.8642	51±0.9	111.3±3.9	40.7513	45.4±1.6	115.7±16.6	43.4394	50.3±7.2	98.9±0.6	43.1006	42.6±0.3
FFA 22:6-d5	86.2±2.3	85.7578	73.9±2	63.8±4.2	86.768	55.4±3.7	75.4±12.4	86.1694	65±10.7	58.4±1.3	89.911	52.5±1.2
FFA 20:4-d8	91.6±0.7	86.2677	79±0.6	69.6±3.7	83.3697	58.1±3.1	77.3±12	88.7517	68.6±10.6	60.8±3.2	87.1992	53±2.8
FFA 20:5-d5	88.2±1.6	72.7073	64.1±1.2	67.3±4.8	72.0706	48.5±3.4	75.3±14	74.9856	56.4±10.5	60.4±2.3	77.13	46.6±1.8
Mean±SD	92.6±11.5	74.732	67.9±12.7	74.7±12.9	74.212	53.7±7.7	80±12.7	77.8762	60.7±8.7	65.2±12	79.5492	50.1±7

[truncated: 15 more sheets: Supp. Data, Table S9, Supp. Data, Table S10, Supp. Data, Table S11, Supp. Data, Table S12, Supp. Data, Table S13, Supp. Data, Table S14, Supp. Data, Table S15, Supp. Data, Table S16, Supp. Data, Table S17, Supp. Data, Table S18, Supp. Data, Table S19, Supp. Data, Table S20, Supp. Data, Table S21, Supp. Data, Table S22, Supp. Data, Table S23]
